# Supplementary material for: Establishment of Three-Dimensional Bioprinted Bladder Cancer-on-a-Chip with a Microfluidic System Using Bacillus Calmette–Guérin
Source: Int J Mol Sci. 2021 Aug 18;22(16):8887. doi: 10.3390/ijms22168887 (PMC8396314; doi:10.3390/ijms22168887)
Supplement: Supplementary file 1 [file ijms-22-08887-s001.zip]

Archive with 1 entries (1 files):
- ijms-1289276-supplementary.pdf
